# Supplementary material for: Biological and neurocognitive correlates of comorbid post-traumatic stress disorder and alcohol use disorder: a systematic review
Source: Eur J Psychotraumatol. 2026 May 26;17(1):2640736. doi: 10.1080/20008066.2026.2640736 (PMC13215429; doi:10.1080/20008066.2026.2640736)
Supplement: Customised_Data_Extraction_Sheet.xlsx [file ZEPT_A_2640736_SM6363.xlsx]

## Sheet: Sheet1
																												Domain 1: Molecular						Domain 2: Genetics				Domain 3: Neural										Domain 4: Cognition
Title	Author	Journal	Location	Date	Duration (months)	Study Design	Part of an Intervention Y/N	If so, what	Sample Size	Age Range	Mean Age (SD)	Sex %F	Recruitment strategy	Specific Population (e.g. Veterans, Natural Disaster Survivors, IPV)	Diagnostic criteria	Eligibility Criteria	Comparator Cohort	Consent	Assessments Used	Tasks	Adjustments for Bias (Covariates)	PTSD Severity (CAPS Mean (SD))	Alcohol outcomes/ Consumption in standard units	Missing Data Y/N	If Yes, Missing data approach	Smoking reported	Other psychiatric measures included	Type	Measurement Method (i.e., ELISA, radioimmunoassay)	Time of Day Draw (i.e., morning)	Unit of measure (e.g., ng/dL, nmol/L)	Categorisation (i.e., low/medium/high)	Statistical Method	Genotyping Method (i.e., PCR, sequencing)	Target Gene	Seperation Method	Statistical Method	Imaging Modality (i.e., structural, resting-state)	Scanner Details	Acquisition Details	Type of analysis (i.e., whole-brain vs ROI)	If relevant, seeds	Metrics (i.e., neurometabolites or DTI metrics)	If relevant, control (creatinine or water)	Image Processing Techniques (e.g. tract-based spatial statistics, voxel-based analysis)	Software for Analysis (e.g. FSL, GANNET, OSPREY)	Statistical Method	Type of Cognitive Domain (i.e., memory, executive function)	Test used (i.e., Stroop task, wisconsin card sorting test)
[truncated: 16 more columns]
